# Supplementary material for: Differential Effects of Sleep Respiratory Event Types on Heart Rate Variability: Central Apnea as the Most Significant
Source: Diagnostics (Basel). 2026 Jun 8;16(12):1770. doi: 10.3390/diagnostics16121770 (PMC13298131; doi:10.3390/diagnostics16121770)
Supplement: Supplementary file 1 [file diagnostics-16-01770-s001.zip]

Archive with 1 entries (1 files):
- diagnostics-4324956-supplementary.pdf
